# Supplementary material for: Molecular characterization of SQUAMOSA PROMOTER BINDING PROTEIN-LIKE (SPL) gene family from Citrus and the effect of fruit load on their expression
Source: Front Plant Sci. 2015 May 27;6:389. doi: 10.3389/fpls.2015.00389 (PMC4443640; doi:10.3389/fpls.2015.00389)
Supplement: Supplementary Table 1 — List of primers used in this study. [file Table1.XLSX]

## Sheet: Supp. Table 1
Gene name	Primer sequence
β ACTIN	GTCTGGTCCATCCATTGTCCA	Forward Primer
	CAATGGCCCCAACCTTAGC	Reverse Primer
Ciclev10009879	CCTGTTGTGATTGTTGCTGGTC	Forward Primer
	CTTCCGACGCCTCTCATTGT	Reverse Primer
Ciclev10017104	CAGCAATGTAGCAGGTTCCATG	Forward Primer
	GAGCCTTCTCCATGATAGTCAGC	Reverse Primer
Ciclev10016841	AACTCGGTTCTGCTGCTACG	Forward Primer
	ACGTTGCACTTTGAGAAGATTC	Reverse Primer
Ciclev10020532	AGGAACTCTTCTCAAGTAAACGAG	Forward Primer
	CCCACGATTCAGCCTTTG	Reverse Primer
Ciclev10031391	TGTGGACTGACTGGTTATGGC	Forward Primer
	GGGCACTAAGAAAACTTCCTCAG	Reverse Primer
Ciclev10032171	AATGCCGAGACTATCATAGACG	Forward Primer
	CTCCAATGAGTGAAATCTGCTG	Reverse Primer
Ciclev10031834	CAATTACCAAGGTGCCTCATT	Forward Primer
	GTTTCACCACAGTTGCGGA	Reverse Primer
Ciclev10031270	GCAGAAGGATCAAGGTTAAGGA	Forward Primer
	ACAATAAGAAACCCAGCACAGC	Reverse Primer
Ciclev10019546	AGGCATAAAGTTTGTGAGGCTC	Forward Primer
	CAGGAAATGAAACCGACTGC	Reverse Primer
Ciclev10011938	GCAATGTAGCAGATTTCATCAGC	Forward Primer
	GCGGCAACTTCGTTTTCC	Reverse Primer
Ciclev10021106	AGCAGTGCAGCAGATTCCATC	Forward Primer
	GCCTGCGACGATTGTGATC	Reverse Primer
Ciclev10004227	CTGGATCGGTGGGGATAGAA	Forward Primer
	CAAACCTGTGCTGTCTTGGG	Reverse Primer
Ciclev10018697	GTAAGGATGGCTCTGAGGATGT	Forward Primer
	CTGTCACGAGCATTCTTCCAC	Reverse Primer
Ciclev10000100	CATGTACGTCGGATTCAGATGA	Forward Primer
	GCAAGTTTACGAGCCACCAG	Reverse Primer
Ciclev10004348	GCACCAAGCAGGATTTAAGATC	Forward Primer
	GTGGCACTACTTCGCACCTATC	Reverse Primer
