# Supplementary material for: Molecular characterization of SQUAMOSA PROMOTER BINDING PROTEIN-LIKE (SPL) gene family from Citrus and the effect of fruit load on their expression
Source: Front Plant Sci. 2015 May 27;6:389. doi: 10.3389/fpls.2015.00389 (PMC4443640; doi:10.3389/fpls.2015.00389)
Supplement: Supplementary Table 2 — Precursor sequences of ctr-MIR156 and csi-MIR172a from miRBase (http://www.mirbase.org/). [file Table2.XLSX]

## Sheet: Supp. Table 2
Gene name	Pri-miR sequence
ctr-MIR156	UGAAGAGGAAGAGGAAACAUAACGAGAGAGCUACUGACAGAAGAGAGUGAGCACACGCAGGUAAUUGUAUUAGAAAAUAUCUUUGCAGGUGCGUGCUCGCUCCUCUUCUGUCAGCGUCAUUUUUGCAAGUGCUUCCUCACAACCCCAGCACGUCGUAACCCCCAGCCCUCUUUUGCUCUUCCUUCUAUCA
csi-MIR172a	GUCACCUUAAAACAGUCGUUGCUCGCUGUAGCAGCGUCCUCAAGAUUCACAUCCAGUCUAAAGGCAAAAGCAGCAAUUUUUCUUCAUUUUUGCUUGCCUUGGUUUUUGUCAGUGAGAAUCUUGAUGAUGCUGCAACGGCGAUUAAUGACUAGCUACCAACAA
