# Supplementary material for: Molecular characterization of SQUAMOSA PROMOTER BINDING PROTEIN-LIKE (SPL) gene family from Citrus and the effect of fruit load on their expression
Source: Front Plant Sci. 2015 May 27;6:389. doi: 10.3389/fpls.2015.00389 (PMC4443640; doi:10.3389/fpls.2015.00389)
Supplement: Supplementary Table 3 — SBP-domain sequences of all 15 SPLs from Citrus. [file Table3.XLSX]

## Sheet: Supp. Table 3
> Ciclev10009879
CMVEKCGTDLTDARRYHRRHKVCETHSKAPVVIVAGLRQRFCQQCSRFHELYEFDETKRSCRRRLAGHNERRRKST
> Ciclev10017104
CQVENCGADMTDAKKYHRRHKVCDFHAKAPVVRVEGLAQRFCQQCSRFHELSEFDDTKRSCRRRLAGHNERRRKSS
> Ciclev10016841
CQVDKCAADLSDAKQYHRRHKVCEVHAKAQVVLMGGMRQRFCQQCSRFHELSEFDETKRSCRRRLAGHNERRRKNA
> Ciclev10031834
CLVDGCDSDLSNCRDYHRRHKVCELHSKTPQVLICGQKQRFCQQCSRFHCLEEFDEGKRSCRKRLDGHNRRRRKPQ
> Ciclev10032171
CLVDGCTADLGKCRDYHRRHKVCELHSKTPKVTIHGREQRFCQQCSRFHSLEEFDEGKRSCRKRLDGHNRRRRKPQ
> Ciclev10031391
CQVEGCGLDLSSAKDYHRKHRVCENHSKSPKVIVGGLERRFCQQCSRFHGLSEFDEKKRSCRRRLSDHNARRRKSQ
> Ciclev10019546
CQVYGCNKDLSSSKDYHKRHKVCEAHSKAAKVIVNEIEQRFCQQCSRFHFLDEFDDGKRSCRKRLAGHNERRRKPQ
> Ciclev10031270
CQVYGCNKDLSSSKDYHKRHKVCDVHSKTPKVIVNGNEQRFCQQCSRFHLLAEFDDSKRSCRRRLAGHNERRRKPQ
> Ciclev10020532
CQVEGCHVPLINAKDYHRRHKVCEVHSKAPKVKVLGLEQRFCQQCSRFHVVSEFDDSKRSCRRRLAGHNERRRKSS
> Ciclev10011938
CQVEGCKVDLSDAKAYYSRHKVCGMHSKSPVVTVAGLEQRFCQQCSRFHQLPEFDQGKRSCRRRLAGHNERRRKPT
> Ciclev10018697
CQVEDCGADLSNAKDYHRRHKVCEMHSKASRALVGNVMQRFCQQCSRFHVLQEFDEGKRSCRRRLAGHNKRRRKTN
> Ciclev10004227
CQVEDCRADLSNAKDYHRRHKVCDMHSKATKALVGNVMQRFCQQCSRFHVLQEFDEGKRSCRRRLAGHNKRRRKTH
> Ciclev10000100
CQVDNCKEDLSNAKDYHRRHKVCELHSKSTKALVGKQMQRFCQQCSRFHPLSEFDEGKRSCRRRLAGHNRRRRKTQ
> Ciclev10021106
CQAEGCSADLTHAKHYHRRHKVCEFHSKASTVIAAGLTQRFCQQCSRFHLLSEFDNGKRSCRKRLADHNRRRRKSQ
> Ciclev10004348
CQVPGCEADISELKGYHKRHRVCLRCANASTVLLDGESKRYCQQCGKFHLLSDFDEGKRSCRRKLERHNNRRRRKS
