# Supplementary material for: Molecular characterization of SQUAMOSA PROMOTER BINDING PROTEIN-LIKE (SPL) gene family from Citrus and the effect of fruit load on their expression
Source: Front Plant Sci. 2015 May 27;6:389. doi: 10.3389/fpls.2015.00389 (PMC4443640; doi:10.3389/fpls.2015.00389)
Supplement: Supplementary Table 4 — RACE primers specific for Citrus SPL. [file Table4.XLSX]

## Sheet: Supp. Table 4
RACE primers specific for Citrus SPL
5' RACE	Outer primer	AGAAGAGAGGAGGAGCCTAAGGATGAC
5' RACE	Inner primer	GGAATGCTTGTAAGGTCTATTCACTTGG
3' RACE	Outer primer	GTTTGGCTGGACACAATGAGAG
3' RACE	Inner primer	TGCTCCCTCTCTTCTGTCATCCT
